# Supplementary material for: Insights into the aroma volatiles and the changes of expression of ester biosynthesis candidate genes during postharvest storage of European pear
Source: Front Plant Sci. 2024 Nov 29;15:1498658. doi: 10.3389/fpls.2024.1498658 (PMC11638670; doi:10.3389/fpls.2024.1498658)
Supplement: Supplementary Table 2 — Summary of the findings from the GC-MS analysis. [file Table2.xlsx]

## Sheet: Sheet1
			‘Red Clapp Favorite’															‘Docteur Jules Guyot’
			0d			5d			10d			15d			20d			0d			5d			10d			15d			20d
Compounds	CAS	RT(time)	A	B	C	A	B	C	A	B	C	A	B	C	A	B	C	A	B	C	A	B	C	A	B	C	A	B	C	A	B	C
Alcohols 25
2-Octanol	123-96-6	26.883	2000	2000	2000	2000	2000	2000	2000	2000	2000	2000	2000	2000	2000	2000	2000	2000	2000	2000	2000	2000	2000	2000	2000	2000	2000	2000	2000	2000	2000	2000
1-Hexanol	111-27-3	24.188	3.16415	4.94064	5.77697	5.35574	3.63105	5.54763	9.83433	7.28162	12.6056	233.856	189.945	276.35	280.102	308.397	314.431	26.2285	11.7835	14.7829	6.22197	4.59488	4.84855	4.24876	5.73032	19.5458	224.596	132.809	133.333	126.852	106.641	78.6863
1-Nonen-3-ol	21964-44-3	27.865	2.60302	0	0	0	0	0	0	0	0	0	0	0	0	0	0	0	0	0	0	0	0	0	0	0	0	0	0	0	0	0
1-Heptanol	111-70-6	28.008	7.38319	5.68386	6.27768	6.48217	6.12888	5.94833	7.02984	6.33535	7.87689	12.8163	13.5826	15.2498	19.4422	22.4424	21.6556	7.55814	6.74161	8.39285	7.15858	7.85128	6.98878	7.00703	7.30416	7.17332	13.4682	11.126	12.399	20.2067	30.3479	17.2303
1-Hexanol, 2-ethyl-	104-76-7	29.153	8.60108	10.847	6.67005	5.62918	6.97262	3.83531	8.44782	10.1377	8.6921	8.70655	9.90438	9.58652	11.4529	13.4861	11.7699	10.8468	8.09466	10.7431	8.41709	7.8619	6.28466	8.91424	6.32793	7.899	13.4948	8.24437	8.7451	0	12.3342	9.46988
Linalool	78-70-6	30.953	2.61963	4.18233	2.21281	0	1.96151	0	1.55754	2.96498	2.50371	0	4.00387	2.98512	5.08188	5.32166	2.62341	5.41804	3.3977	4.81512	2.20403	0	0	0	0	3.55153	3.9643	0	0	0	0	4.98292
1-Octanol	111-87-5	31.226	3.39451	4.19892	4.77978	4.13315	4.58914	3.75498	5.29249	5.30792	4.98577	5.61263	9.89549	6.23566	10.8978	8.92013	7.89773	6.25144	5.76771	7.52472	8.60501	7.52074	8.6171	7.05155	7.63978	4.91991	11.946	7.85327	9.15651	17.2259	12.2966	21.7263
2,5-Hexanediol, 2,5-dimethyl-	110-3-2	36.704	3.49774	3.69301	2.63844	2.44449	2.94205	1.78244	4.01833	3.27101	0	0	0	0	0	0	0	1.60367	2.67639	1.76454	1.56168	1.53329	1.30534	0.979794	1.28748	0	2.07383	0.941973	1.25979	0	0	0
3,5-Dimethyl-1-adamantanol	707-37-9	38.155	1.73525	0	0	0	0	0	1.0104	0	0	0	0	0	1.13327	1.43376	1.29724	1.05961	1.09828	0	1.25689	0	1.17976	1.25827	1.15339	1.06313	1.66233	1.26424	1.28609	0	0	0
1-Octen-3-ol	3391-86-4	27.854	0	2.62535	0	3.10987	3.99993	2.34134	2.59061	2.54578	3.29968	4.53345	7.41487	5.59833	8.86083	9.85542	8.25952	5.25933	4.18354	10.1118	8.8768	6.89624	7.54754	5.2901	4.69566	5.67784	10.4142	7.92723	9.18736	16.8352	0	12.0391
2-Nonen-1-ol	22104-79-6	25.926	0	0	12.9604	0	0	11.6529	0	0	0	0	0	0	0	0	0	0	0	0	0	0	0	0	0	0	0	0	0	0	0	0
1-Pentanol	71-41-0	19.705	0	0	0	0	0	2.51775	0	0	0	16.1182	13.0926	20.9149	16.2843	18.7831	17.7702	0	2.68194	0	3.32147	0	2.9236	0	0	0	6.73798	6.4678	5.92226	2.41008	0	0
1-Butanol	71-36-3	15.204	0	0	0	0	0	0	0	0	0	101.462	86.429	131.291	111.495	118.589	122.188	9.00889	2.98712	3.80015	0	0	0	0	0	4.98372	60.4619	51.6307	37.0782	39.7745	33.8246	25.1092
1-Butanol, 2-methyl-	137-32-6	17.79	0	0	0	0	0	0	0	0	0	21.3523	8.92238	13.6306	22.675	20.907	24.0839	0	0	0	0	0	0	0	0	0	19.954	13.1195	12.7526	38.0167	33.6966	28.5731
5-Octen-1-ol, (Z)-	64275-73-6	32.905	0	0	0	0	0	0	0	0	0	3.05777	3.19094	3.59332	5.42461	6.50363	5.63078	0	0	0	0	0	0	0	0	0	0	0	0	0	0	0
2-Octen-1-ol, 3,7-dimethyl-	40607-48-5	36.698	0	0	0	0	0	0	0	0	0	9.93289	10.5704	12.3953	0	17.7288	0	0	0	0	0	0	0	0	0	0	0	0	0	0	3.5794	0
6,10-Dodecadien-1-ol, 3,7,11-trimethyl-, (E)-(.+/-.)-	20576-54-9	46.992	0	0	0	0	0	0	0	0	0	3.00887	8.20698	15.8897	21.9083	23.5485	25.3204	0	0	0	0	0	0	0	0	0	0	0	0	0	0	0
8aH-2,4a-methanonaphthalen-8a-ol, octahydro-1,1,5,5-tetramethyl-	88644-30-8	37.918	0	0	0	0	0	0	0	0	0	0	0	1.06582	2.58223	2.66559	2.42372	0	0	0	0	0	0	0	0	0	0	0	0	0	0	0
Cyclooctyl alcohol	696-71-9	32.899	0	0	0	0	0	0	0	0	0	0	0	0	0	0	0	0	0	1.09185	0	0	1.37951	0	0	0	3.46157	2.50142	2.6208	7.95177	6.32174	4.92411
5-Hepten-2-ol, 6-methyl-	1569-60-4	28.22	0	0	0	0	0	0	0	0	0	0	0	0	0	0	0	0	0	0	9.09694	6.30699	7.23473	0	6.56806	6.34504	0	0	0	0	0	0
2-Octen-1-ol, (E)-	18409-17-1	32.904	0	0	0	0	0	0	0	0	0	0	0	0	0	0	0	0	0	0	1.215	1.0855	0	0	0	0	0	0	0	0	0	0
2-Nonen-1-ol, (E)-	31502-14-4	23.215	0	0	0	0	0	0	0	0	0	0	0	0	0	0	0	0	0	0	0	0	0	0	0	0	0	18.281	0	0	0	0
6H-Dibenzo[b,d]pyran-1-ol, 6,6,9-trimethyl-3-propyl-	33745-21-0	30.275	0	0	0	0	0	0	0	0	0	0	0	0	0	0	0	0	0	0	0	0	0	0	0	0	0	0	1.96752	0	0	0
1-Propanol, 2-methyl-	78-83-1	13.14	0	0	0	0	0	0	0	0	0	0	0	0	0	0	0	0	0	0	0	0	0	0	0	0	0	0	0	3.01227	5.42045	0
2-Furanmethanol, 5-ethenyltetrahydro-.alpha.,.alpha.,5-trimethyl-, cis-	5989-33-3	27.675	0	0	0	0	0	0	0	0	0	0	0	0	0	0	0	0	0	0	0	0	0	0	0	0	0	0	0	3.2827	0	0
Alkanes 24
Toluene	108-88-3	11.014	88.7843	86.9808	57.5354	34.2226	60.896	20.3792	55.0127	38.7008	50.9941	47.2102	57.1107	36.9429	0	40.9806	43.5486	27.3043	52.5975	76.2233	47.5974	34.4069	64.8564	25.4631	43.0964	48.201	35.7468	0	32.827	38.7216	0	36.2572
Tetracosane	646-31-1	29.43	4.3345	6.08128	4.09133	4.2475	0	0	2.38246	0	0	0	0	0	0	0	0	0	0	0	0	0	0	0	0	0	0	0	0	0	0	0
Cycloheptasiloxane, tetradecamethyl-	107-50-6	29.509	19.9549	24.4286	27.316	36.7209	6.17897	11.7681	30.093	6.68185	3.53775	8.46174	11.7276	8.27911	5.34095	6.85582	7.46914	8.41365	6.49705	5.90126	4.23198	3.99243	5.22382	3.89881	6.04999	4.33949	6.16933	4.29514	4.28735	30.5123	28.0315	4.35478
Cyclohexasiloxane, dodecamethyl-	540-97-6	31.295	1.252	3.34582	3.25794	0	0	1.93707	0	1.55195	1.55107	0	1.53968	3.70309	0	2.44859	1.47855	1.3478	0	1.92876	1.6386	0	1.02073	1.24286	1.49052	0	12.3308	1.19629	0	0	2.49421	1.90319
Heptadecane	629-78-7	32.378	1.49655	1.38755	1.30819	0	0	3.32837	0	0	0	0	0	0	0	0	0	0	0	0	0	0	0	0	0	0	1.47813	0	0	0	2.0682	0
Hexasiloxane, tetradecamethyl-	107-52-8	33.703	10.908	5.33285	15.2797	13.8441	8.14285	10.8658	7.66313	4.53004	0	7.00542	7.77085	0	0	7.28144	6.83688	0	0	1.71843	0	0	0	0	0	0	5.84995	4.41927	0	0	0	0
Benzene, nitro-	98-95-3	36.525	39.4545	43.4572	36.0384	32.8504	31.4909	26.2607	39.8551	36.3849	30.5625	32.3594	25.1314	35.4162	37.2326	39.0971	34.9905	32.0456	36.8972	36.2806	32.4662	30.9885	31.919	28.325	29.8263	27.3335	32.2913	28.6415	30.574	38.9278	36.8624	40.6199
Heptasiloxane, hexadecamethyl-	541-1-5	37.522	2.60671	3.45406	3.84288	2.58539	1.20101	1.91317	1.79059	1.61012	0.662841	1.57985	1.76335	1.03621	0	0	0.77187	1.78877	0.974374	1.21996	1.34016	0.719726	0.636346	0.806143	0.863943	0.590563	0	0	0	0	0	0
Tetradecane	629-59-4	25.8	0	4.42612	9.35461	0	0	7.63453	0	0	0	0	0	0	0	0	0	0	0	0	0	0	0	0	0	0	0	0	0	0	0	0
Trichloromethane	67-66-3	10.353	0	0	33.7375	0	0	0	0	0	0	0	0	0	0	0	0	0	0	0	0	0	0	0	0	0	0	0	0	0	0	0
Octadecane	593-45-3	32.391	0	0	0	1.40211	0	0	0	0	0	0	0	0	0	0	0	0	0	1.66452	0	0.845174	0	0	0	0	0	0	0	3.12299	0	0
Pentadecane	629-62-9	29.393	0	0	0	0	2.955	0	0	2.94308	0	0	2.89521	0	0	0	0	0	1.80024	6.63648	2.3356	0	1.70133	2.66156	0	2.73656	0	0	0	0	0	0
Hexadecane	544-76-3	32.361	0	0	0	0	0	0	0	0.698772	0	0	0	0	0	0	0	0	0	0	0	0	0	0	0	0	0	0	2.42945	0	0	0
Hexacosane	630-1-3	29.413	0	0	0	0	0	0	0	0	2.55849	2.82224	0	0	2.83958	0	2.75105	3.24553	0	0	0	3.21697	0	0	1.6833	0	0	2.14717	0	0	4.65829	2.50387
Dodecane, 1-bromo-	143-15-7	36.31	0	0	0	0	0	0	0	0	0	2.99532	0	0	0	0	0	0	0	0	0	0	0	0	0	0	0	0	0	0	0	0
Heneicosane	629-94-7	29.371	0	0	0	0	0	0	0	0	0	0	0	2.81859	0	2.69495	0	0	0	0	0	0	0	0	0	0	6.12733	0	0	3.44965	0	0
3-Isopropoxy-1,1,1,7,7,7-hexamethyl-3,5,5-tris(trimethylsiloxy)tetrasiloxane	71579-69-6	33.885	0	0	0	0	0	0	0	0	0	0	0	2.70434	0	0	0	10.5976	0	0	0	0	0	0	0	6.02307	0	0	0	10.3622	7.98047	0
1,1'-Bicyclopropyl, 2,2,2',2'-tetramethyl-	68998-20-9	36.123	0	0	0	0	0	0	0	0	0	0	0	0	2.62495	2.99863	2.82373	0	0	0	0	0	0	0	0	0	0	0	0	0	0	0
1-Iodo-2-methylundecane	73105-67-6	25.985	0	0	0	0	0	0	0	0	0	0	0	0	0	5.33594	0	0	0	0	0	0	0	0	0	0	0	0	0	0	0	0
Silane, (2-methoxycyclohexyl)trimethyl-, trans-	20584-46-7	34.164	0	0	0	0	0	0	0	0	0	0	0	0	0	0	2.79404	0	0	0	0	0	0	0	0	0	0	0	0	0	0	0
3-Butoxy-1,1,1,7,7,7-hexamethyl-3,5,5-tris(trimethylsiloxy)tetrasiloxane	72439-84-0	33.874	0	0	0	0	0	0	0	0	0	0	0	0	0	0	0	0	0	13.1363	0	0	0	0	0	0	0	0	0	0	0	0
Tetradecane, 6,9-dimethyl-	55045-13-1	25.912	0	0	0	0	0	0	0	0	0	0	0	0	0	0	0	0	0	0	0	0	0	0	0	0	11.5484	0	0	0	0	0
.gamma.-Chlorobutyrophenone	939-52-6	34.2	0	0	0	0	0	0	0	0	0	0	0	0	0	0	0	0	0	0	0	0	0	0	0	0	0	0	0	3.45128	0	0
Bicyclo[3.1.1]hept-2-ene, 2,6-dimethyl-6-(4-methyl-3-pentenyl)-	17699-5-7	35.81	0	0	0	0	0	0	0	0	0	0	0	0	0	0	0	0	0	0	0	0	0	0	0	0	0	0	0	10.4527	7.75964	4.78356
Aldehydes 22
Hexanal	66-25-1	12.551	77.1067	68.3144	42.0294	98.422	95.5376	25.2323	62.4114	94.1288	124.523	419.824	164.71	390.384	276.778	315.571	418.264	177.872	125.362	93.7893	108.693	189.392	104.062	131.653	140.461	189.444	26.9521	7.92622	1.71058	19.1446	0	52.8112
2-Hexenal	505-57-7	18.485	21.6065	33.0195	21.3899	14.47	23.9016	0	18.0632	33.8088	46.4724	165.234	164.498	260.812	237.962	238.67	159.314	21.0922	18.2883	14.5337	15.9492	14.1071	8.40535	0	5.55009	78.2307	50.668	47.1941	18.3182	46.2895	26.5561	0
Octanal	124-13-0	21.597	8.84083	14.0065	0	0	13.265	0	12.0173	13.5893	12.9124	0	12.9579	9.97632	11.5611	9.00747	9.29773	12.9356	18.2072	16.7947	15.6402	25.6412	23.125	9.58811	12.0721	12.688	1.90739	6.31101	10.9318	18.416	10.0772	8.57311
2-Heptenal, (E)-	18829-55-5	23.163	4.4794	6.76608	0	6.19465	0	0	9.10283	7.48581	9.36676	0	17.944	17.1681	27.0612	32.6582	32.048	0	19.6207	27.8884	28.7088	0	21.8739	0	14.6977	0	0	0	0	0	0	0
Nonanal	124-19-6	25.961	21.6012	22.3641	0	24.0174	31.662	0	23.0092	35.1689	22.5015	15.3869	15.686	18.3452	18.6591	12.9919	18.8488	27.9234	22.4097	32.5677	30.027	47.242	30.8281	36.0859	18.3303	27.0706	0	20.5665	31.6054	33.5924	19.2864	35.4637
2,4-Hexadienal, (E,E)-	142-83-6	26.268	2.61068	8.83097	7.23675	3.42753	3.43299	0	0	3.70758	3.5098	3.70958	0	4.14848	0	0	0	5.82865	0	6.12822	6.641	0	0	0	0	0	0	0	0	0	0	0
2,5-Dihydroxybenzaldehyde, 2TMS derivative	56114-69-3	30.072	5.06582	3.93092	4.13026	0	4.53442	7.03734	6.15118	4.97804	5.63982	4.33675	5.29953	2.09311	6.5833	10.3606	7.76469	8.34113	6.04624	8.51217	5.14113	4.43578	5.03529	4.73331	4.7846	4.17473	8.17853	4.07418	4.75035	8.08854	9.18045	5.95939
Benzaldehyde	100-52-7	30.571	2.62873	2.72746	3.99993	2.20999	1.82696	0	1.91173	2.13247	2.45877	2.43338	3.46745	2.85865	3.486	0	4.11711	2.84867	2.15565	3.5004	2.69548	2.42857	2.27345	1.91975	1.95722	1.84087	2.97525	2.33377	2.48366	0	0	2.84165
2-Nonenal, (E)-	18829-56-6	30.797	2.25993	2.82991	2.53594	2.34101	3.99847	0	3.12123	4.14169	3.63603	5.42934	11.064	10.2892	13.1217	14.3547	9.88043	5.15209	4.69541	7.4259	6.06842	6.03727	5.9379	5.17995	4.05415	7.67159	10.6155	8.95078	13.0514	0	0	17.9724
2-Octenal, (E)-	2548-87-0	27.348	0	5.73251	0	0	3.04889	0	6.13429	6.26049	3.76339	9.3944	15.8604	13.42	20.8727	23.9437	25.772	15.1445	10.8789	14.6668	13.5404	13.3973	12.5239	9.67599	11.106	9.38687	9.98673	9.27585	12.1164	24.7825	17.0079	16.0904
2-Decenal, (E)-	3913-81-3	33.847	0	5.87744	0	0	0	0	4.58425	4.2815	6.35912	0	0	2.98537	5.33431	0	0	0	10.8658	0	10.3413	10.8017	9.1552	7.87504	0	0	22.8893	0	0	34.3295	0	8.62086
2-Hexenal, (E)-	6728-26-3	18.6	0	0	3.1894	9.96758	0	11.9028	0	8.48563	0	0	0	5.7406	0	1.60753	0	0	0	4.11014	4.62917	0	0	0	0	0	9.05419	0	0	0	0	18.478
2,6-Octadienal, 3,7-dimethyl-, (E)-	141-27-5	36.129	0	0	0	0	0	0	1.26121	0	1.51067	0	0	0	0	0	0	0	0	0	0	0	0	0	0	0	0	0	0	0	0	0
Decanal	112-31-2	29.601	0	0	0	0	0	0	0	0	11.9552	0	0	0	0	0	14.4495	15.7092	0	0	16.0354	14.2206	0	12.7251	0	10.9346	0	10.3474	13.75	0	0	19.7467
2-Decenal, (Z)-	2497-25-8	23.186	0	0	0	0	0	0	0	0	0	12.3992	0	0	0	0	0	0	0	0	0	0	0	0	0	0	0	0	0	0	0	0
2,4-Nonadienal, (E,E)-	5910-87-2	35.42	0	0	0	0	0	0	0	0	0	0	0	0	0.864512	0	1.20125	0	0	0	0	0	0	0	0	0	0	0	0.943534	5.34793	0	0
2,4-Decadienal, (E,Z)-	25152-83-4	36.94	0	0	0	0	0	0	0	0	0	0	0	0	2.30165	2.46178	0	0	0	0	0	0	0	0	0	0	0	0	0	0	0	0
2,4-Decadienal, (E,E)-	25152-84-5	38.04	0	0	0	0	0	0	0	0	0	0	0	0	1.15399	1.39764	1.54076	0	0	0	0	0	0	0	0	0	0	0	0	0	0	0
2,4-Heptadienal, (E,E)-	881395	28.605	0	0	0	0	0	0	0	0	0	0	0	0	0	1.65823	0	0	0	0	0	0	0	0	0	0	0	0	0	0	0	0
Heptanal	111-71-7	16.834	0	0	0	0	0	0	0	0	0	0	0	0	0	0	0	0	0	5.83295	5.7345	2.84912	6.55527	4.23755	0	0	0	0	0	0	0	0
2-Undecenal, E-	53448-7-0	33.876	0	0	0	0	0	0	0	0	0	0	0	0	0	0	0	0	0	0	0	0	0	0	9.95228	0	0	0	0	0	0	0
Glutaraldehyde	111-30-8	12.525	0	0	0	0	0	0	0	0	0	0	0	0	0	0	0	0	0	0	0	0	0	0	0	0	0	0	104.728	0	0	0
Esters 37
Acetic acid, hexyl ester	142-92-7	20.813	22.5567	28.8601	5.89458	11.9928	15.5101	4.90086	34.3788	28.7466	55.4448	430.107	585.486	598.868	756.322	693.959	556.742	262.848	178.576	197.905	28.3455	60.4418	29.8088	43.4982	50.8237	174.605	978.726	831.209	739.448	3707.32	3470.86	3565.72
Nonyl chloroformate	57045-82-6	34.062	1.97892	0	2.69958	0	1.82354	0	0	2.43302	0	0	0	0	0	0	0	0	0	0	0	0	0	0	0	0	0	0	0	0	0	0
Propanoic acid, 2-methyl-, 3-hydroxy-2,2,4-trimethylpentyl ester	77-68-9	39.182	21.0036	36.6683	12.3446	68.4301	18.3426	25.898	46.8057	21.3933	29.6891	21.2781	23.6805	45.0352	48.4894	62.8419	55.4313	63.6439	20.5167	41.3447	57.0106	32.1262	25.8669	36.4561	51.6299	30.9411	37.9724	46.7525	32.3369	65.3438	92.3068	50.1908
2,2,4-Trimethyl-1,3-pentanediol diisobutyrate	6846-50-0	34.057	20.9365	35.2404	21.7804	73.5462	23.9324	40.8618	69.8633	21.5537	3.60555	25.7182	25.7333	7.11998	7.3858	10.984	9.2085	9.09491	3.00622	5.44785	9.01462	5.4495	3.6857	5.21698	9.36788	5.17062	9.62487	8.23199	8.88723	46.6305	58.4831	29.7357
Acetic acid, trichloro-, nonyl ester	65611-32-7	34.047	0	2.29286	0	1.64985	0	0	2.51701	0	0	0	2.92709	0	0	0	0	0	0	0	0	0	0	0	0	0	0	0	0	0	0	0
1,2-Benzenedicarboxylic acid, bis(2-methylpropyl) ester	84-69-5	52.595	0	0	1.7183	0	2.29031	6.3142	0	3.26041	0	2.28714	0	0	0	1.99119	0	1.6961	0	2.40357	3.67474	0	0	1.57823	2.68911	0	2.47764	2.20344	1.48265	0	0	2.09771
Benzoic acid, 2-formyl-4,6-dimethoxy-, 8,8-dimethoxyoct-2-yl ester	312305-58-1	29.617	0	0	0	0	0	13.7063	0	0	0	0	0	0	0	0	0	0	0	0	0	0	0	0	0	0	0	0	0	0	0	0
Acetic acid, pentyl ester	628-63-7	16.376	0	0	0	0	0	0	10.694	0	6.32988	167.052	187.666	224.155	279.056	239.048	216.032	12.0074	14.4939	19.301	0	2.87406	0	7.5333	7.36539	23.141	232.742	187.628	117.25	319.023	385.798	221.169
3-Hexen-1-ol, acetate, (E)-	3681-82-1	22.712	0	0	0	0	0	0	4.26214	0	0	0	0	0	0	0	0	0	3.98815	0	0	0	0	0	0	0	0	0	0	5.15745	4.46929	3.19829
Propanoic acid, 2-methyl-, 1,2,3-propanetriyl ester	14295-64-8	34.92	0	0	0	0	0	0	0	0	1.30756	0	0	1.98376	2.45262	2.63859	1.55843	3.91745	1.18242	2.76681	3.63494	2.16062	1.41112	2.50881	3.15436	1.85372	2.36011	2.77553	2.04284	0	0	3.91238
Acetic acid, butyl ester	123-86-4	12.172	0	0	0	0	0	0	0	0	0	697.438	606.217	908.929	1156.76	899.932	1079.77	90.0958	25.0377	47.9516	0	0	0	0	0	87.0838	1347.3	1298.12	968.825	1942.58	1973.36	1260.79
Acetic acid, heptyl ester	112-6-1	25.085	0	0	0	0	0	0	0	0	0	2.58018	2.20128	2.60259	4.43943	2.71767	4.68006	2.67921	0	0	0	0	0	3.05105	0	4.24001	5.70599	7.17754	8.02234	67.873	74.2099	107.765
Dichloroacetic acid, nonyl ester	83004-99-3	34.051	0	0	0	0	0	0	0	0	0	1.74219	0	0	0	0	0	0	0	0	0	0	0	0	0	0	0	0	0	0	0	0
Butanoic acid, 2-methyl-, hexyl ester	10032-15-2	27.114	0	0	0	0	0	0	0	0	0	0	4.52447	3.47006	2.59065	1.87772	3.12152	0	0	0	0	0	0	0	0	0	0	0	0	0	0	0
5-Isobenzofurancarboxylic acid, 1,3-dihydro-1,3-dioxo-, dodecyl ester	22485-51-4	29.601	0	0	0	0	0	0	0	0	0	0	14.144	0	0	13.8932	0	0	0	0	0	0	0	0	0	0	16.5713	0	0	0	0	0
n-Propyl acetate	109-60-4	8.976	0	0	0	0	0	0	0	0	0	0	0	76.4231	148.07	151.471	214.719	0	0	0	0	0	0	0	0	0	400.778	294.214	231.915	707.293	763.284	627.819
Ethyl Acetate	141-78-6	6.734	0	0	0	0	0	0	0	0	0	0	0	0	9.34428	8.88594	11.6456	0	0	0	0	0	0	0	0	0	120.84	0	0	786.087	852.722	365.025
Butyl 2-methylbutanoate	15706-73-7	18.837	0	0	0	0	0	0	0	0	0	0	0	0	7.4872	7.79644	3.02083	0	0	0	0	0	0	0	0	0	0	0	0	0	0	0
Dibutyl phthalate	84-74-2	56.798	0	0	0	0	0	0	0	0	0	0	0	0	0	2.61188	0	2.52119	0	3.91067	5.07115	0	0	2.39341	3.8141	0	3.6683	3.39714	2.28347	0	6.13401	3.00812
Butanoic acid, 2-ethyl-, 1,2,3-propanetriyl ester	56554-54-2	35.412	0	0	0	0	0	0	0	0	0	0	0	0	0	0	0	1.25815	1.43332	0	0	0	0	0	0	0	0	0	0	0	0	0
Hexanoic acid, 2-oxo-, methyl ester	6395-83-1	41.34	0	0	0	0	0	0	0	0	0	0	0	0	0	0	0	1.14102	0	0	0	0	0	0	0	0	0	0	0	0	0	0
Heptyl heptadecafluorononanoate	127392-53-4	26	0	0	0	0	0	0	0	0	0	0	0	0	0	0	0	0	5.51736	0	0	0	0	0	0	0	0	0	0	0	0	0
3-Hexen-1-ol, acetate, (Z)-	3681-71-8	22.747	0	0	0	0	0	0	0	0	0	0	0	0	0	0	0	0	0	1.63742	0	0	0	0	0	0	0	0	0	0	0	0
2-Nonanol, 2-methylpropionate	69121-76-2	34.047	0	0	0	0	0	0	0	0	0	0	0	0	0	0	0	0	0	6.53808	0	0	0	0	0	0	0	0	0	0	0	0
Hexanedioic acid, bis(2-methylpropyl) ester	141-4-8	44.51	0	0	0	0	0	0	0	0	0	0	0	0	0	0	0	0	0	0	1.08003	0	0	0	0	0	0	0	0	0	0	0
Benzenemethanol, 2-methyl-, acetate	17373-93-2	38.151	0	0	0	0	0	0	0	0	0	0	0	0	0	0	0	0	0	0	0	1.95406	0	0	0	0	0	0	0	0	0	0
Methoxyacetic acid, hexyl ester	145747-16-6	28.214	0	0	0	0	0	0	0	0	0	0	0	0	0	0	0	0	0	0	0	0	0	0	0	0	15.5652	0	0	21.3405	23.3009	17.4509
Propanoic acid, butyl ester	590-1-2	14.91	0	0	0	0	0	0	0	0	0	0	0	0	0	0	0	0	0	0	0	0	0	0	0	0	0	3.48927	3.03327	0	0	0
Acetic acid, methyl ester	79-20-9	5.808	0	0	0	0	0	0	0	0	0	0	0	0	0	0	0	0	0	0	0	0	0	0	0	0	0	0	0	193.839	187.761	142.792
1-Butanol, 2-methyl-, acetate	624-41-9	14.083	0	0	0	0	0	0	0	0	0	0	0	0	0	0	0	0	0	0	0	0	0	0	0	0	0	0	0	38.3159	26.2627	34.5872
2-Hexen-1-ol, acetate, (Z)-	56922-75-9	23.5	0	0	0	0	0	0	0	0	0	0	0	0	0	0	0	0	0	0	0	0	0	0	0	0	0	0	0	6.34111	0	25.8379
Acetic acid, 2-phenylethyl ester	103-45-7	38.175	0	0	0	0	0	0	0	0	0	0	0	0	0	0	0	0	0	0	0	0	0	0	0	0	0	0	0	6.89737	11.8057	4.93506
Chrysantenyl 2-methuylbutanoate	53820-13-6	42.851	0	0	0	0	0	0	0	0	0	0	0	0	0	0	0	0	0	0	0	0	0	0	0	0	0	0	0	5.4715	4.24747	5.76959
5-Hexene-1-ol, acetate	5048-26-0	23.233	0	0	0	0	0	0	0	0	0	0	0	0	0	0	0	0	0	0	0	0	0	0	0	0	0	0	0	0	20.8632	0
Acetic acid, octyl ester	112-14-1	28.775	0	0	0	0	0	0	0	0	0	0	0	0	0	0	0	0	0	0	0	0	0	0	0	0	0	0	0	0	12.4483	25.8479
Dimethyl phthalate	131-11-3	47.945	0	0	0	0	0	0	0	0	0	0	0	0	0	0	0	0	0	0	0	0	0	0	0	0	0	0	0	0	3.71978	0
2-Ethylhexyl salicylate	118-60-5	47.928	0	0	0	0	0	0	0	0	0	0	0	0	0	0	0	0	0	0	0	0	0	0	0	0	0	0	0	0	0	1.48962
Ketones 6
2-Octanone	111-13-7	21.396	12.0964	13.0853	6.39113	8.56536	14.2622	5.80076	13.1107	11.7575	12.5018	4.19459	8.89779	12.3777	10.3906	11.2997	13.6485	19.5231	16.3812	11.4586	12.5546	17.1389	14.8005	7.29859	8.02866	12.1556	4.27854	13.2614	15.5841	16.7732	15.2661	11.2353
5,9-Undecadien-2-one, 6,10-dimethyl-, (E)-	3796-70-1	38.906	1.97011	2.78209	3.0925	2.59555	2.60337	2.36924	2.08077	2.95296	2.28735	2.44454	3.31597	4.16058	5.24766	5.03686	4.96317	12.4919	10.981	13.3961	11.6203	10.195	14.7811	16.2591	12.7886	10.0723	5.18376	4.70338	11.6446	0	0	4.44513
Quinoxalin-2-one, decahydro-3-(3,3-dimethyl-2-oxobutenylideno)-	296244-69-4	29.6	0	0	22.8857	15.9621	0	0	0	0	0	0	0	0	0	0	0	0	13.6837	0	0	0	0	0	0	0	0	0	0	0	0	0
Acetophenone	98-86-2	34.2	0	0	2.06741	0	0	0	0	0	0	0	0	0	0	0	0	0	0	0	0	0	0	0	0	0	2.09104	0	0	0	0	0
1-Octen-3-one	4312-99-6	22.106	0	0	0	0	0	0	3.91922	3.07078	0	0	4.94371	8.04462	7.6252	8.90515	10.8473	8.51799	7.64851	8.61477	8.07175	8.91928	6.6381	5.96826	1.74386	4.80076	2.71877	4.44979	7.59933	12.3827	10.6961	6.40943
2-Pentanone, 4-cyclohexylidene-3,3-diethyl-	313253-65-5	29.602	0	0	0	0	0	0	0	0	0	0	0	0	13.7424	0	0	0	0	0	0	0	0	0	0	0	0	0	0	0	0	0
Terpenes 15
3-Hexen-1-ol, (Z)-	928-96-1	25.476	15.416	24.2628	25.0533	24.3923	15.4101	19.4945	11.0998	12.5839	16.8493	0	0	1.15275	0	0	0	8.0305	7.89904	6.92442	14.4431	5.90774	9.94408	5.73847	13.7854	5.9651	0	0	0	0	0	0
Cyclohexanol, 5-methyl-2-(1-methylethyl)-, [1S-(1.alpha.,2.beta.,5.beta.)]-	23283-97-8	33.648	1.17626	0	0	0	0	2.08142	0	0	0	0	0	0	0	0	0	0	0	0	0	0	0	0	0	0	0	0	0	0	0	0
2-Buten-1-one, 1-(2,6,6-trimethyl-1,3-cyclohexadien-1-yl)-, (E)-	23726-93-4	38.28	0	1.64332	0	0	1.84126	0	2.02837	2.16524	2.97875	2.34217	2.07301	2.01327	2.75449	2.74503	3.26238	1.43816	1.58131	0	1.40186	1.3391	0	1.55275	1.30758	1.0887	0	0	1.2992	0	0	2.37583
Geraniol	106-24-1	38.6	0	0	3.96501	0	0	0	0	0	0	0	0	0	0	0	0	4.57242	1.00442	2.67216	0	0	0	0	0	0	0	0	0	0	0	6.20532
Cyclohexanol, 5-methyl-2-(1-methylethyl)-	1490-4-6	33.636	0	0	0	3.45058	3.11347	0	3.51146	3.9382	3.87645	0	0	0	0	0	0	0	0	0	0	0	0	0	0	0	0	1.19346	0	0	0	0
5-Hepten-2-one, 6-methyl-	110-93-0	23.704	0	0	0	0	12.462	0	0	0	12.7829	0	12.5721	0	16.9982	18.0247	18.0176	17.3018	19.3621	24.2869	20.277	15.0278	21.3708	14.3692	16.6181	11.7253	0	0	0	23.333	16.9037	0
2,6,10-Dodecatrien-1-ol, 3,7,11-trimethyl-	4602-84-0	48.585	0	0	0	0	0	0	0	0	0	1.63115	2.77136	2.87948	4.26317	0	3.76534	0	0	0	0	0	0	0	0	0	0	0	0	0	0	0
Neral	106-26-3	36.121	0	0	0	0	0	0	0	0	0	0	1.33735	1.7041	0	0	0	0	0	0	0	0	0	0	0	0	0	0	0	0	0	1.26347
(E)-.beta.-Famesene	18794-84-8	34.287	0	0	0	0	0	0	0	0	0	0	0	0	1.72238	1.53402	1.77125	0	0	0	0	0	0	0	0	0	0	0	0	0	0	0
.alpha.-Farnesene	502-61-4	36.359	0	0	0	0	0	0	0	0	0	0	0	0	8.98573	0	1.5726	0	0	0	0	0	0	0	0	0	0	0	0	39.3877	31.3843	17.6942
Citronellol	106-22-9	36.7	0	0	0	0	0	0	0	0	0	0	0	0	18.0068	0	16.3243	0	0	0	0	0	0	0	0	0	0	0	0	0	0	2.46421
Phenylethyl Alcohol	22258	40.253	0	0	0	0	0	0	0	0	0	0	0	0	0	4.86424	0	0	0	0	0	1.04273	0	0	0	0	0	0	0	0	0	0
trans-Farnesol	106-28-5	48.587	0	0	0	0	0	0	0	0	0	0	0	0	0	3.77032	0	0	0	0	0	0	0	0	0	0	0	0	0	0	0	0
2,6-Octadien-1-ol, 3,7-dimethyl-, (Z)-	106-25-2	38.624	0	0	0	0	0	0	0	0	0	0	0	0	0	0	0	0	0	0	0	0	0	0	0	0	0	0	0	0	10.2982	0
Cyclohexanol, 5-methyl-2-(1-methylethyl)-, (1.alpha.,2.alpha.,5.alpha.)-	491-2-1	33.65	0	0	0	0	0	0	0	0	0	0	0	0	0	0	0	0	0	0	0	0	0	0	0	0	0	0	0	0	0	1.26896
Acids 8
Butanoic acid, 2-methyl-	116-53-0	34.486	4.97608	4.28771	3.21153	4.88721	5.0057	5.32809	5.59863	6.69726	6.02785	36.1662	36.6571	40.906	52.5602	56.3846	55.7623	1.70383	1.219	0	1.56624	0	0	1.85098	1.42633	3.84889	21.3369	2.10677	3.97154	46.6879	26.7407	21.9101
Phosphonoacetic Acid, 3TMS derivative	53044-27-2	31.422	0	0	0	0	0.919369	2.05186	0	0	0.90059	1.14104	0	0	0	3.55252	0	0	1.35389	0	0	0	1.20288	0.963036	0.861582	0	3.3872	0	0	0	0	0
Acetic acid	64-19-7	28.17	0	0	0	0	0	0	0	0	0	24.3471	35.0106	48.8033	53.495	64.3542	61.785	0	0	0	0	0	0	0	0	0	0	0	0	0	0	0
Propanoic acid, 2-methyl-	156564-41-9	31.723	0	0	0	0	0	0	0	0	0	2.59467	3.04103	3.28905	3.83517	3.71995	2.485	0	0	0	0	0	0	0	0	0	0	0	0	0	0	0
Hexanoic acid	142-62-1	38.664	0	0	0	0	0	0	0	0	0	0	4.34405	5.82457	7.0527	8.01599	5.16015	0	0	1.99402	0	0	0	0	0	0	5.67846	0	2.87109	9.02637	0	0
Butanoic acid	107-92-6	33.388	0	0	0	0	0	0	0	0	0	0	0	1.56026	1.80933	0	0	0	0	0	0	0	0	0	0	0	0	1.6627	1.27185	0	0	0
Propanoic acid	29102	30.89	0	0	0	0	0	0	0	0	0	0	0	0	0	0	2.21062	0	0	0	0	0	0	0	0	0	0	3.60896	4.68352	0	0	0
Propanoic acid, 2-methyl-	79-31-2	31.726	0	0	0	0	0	0	0	0	0	0	0	0	0	0	0	0	0	0	0	0	0	0	0	0	1.93344	0	0	0	0	0
Others 12
1,4-Hexadiene, 4-methyl-	1116-90-1	26.457	6.56178	0	0	7.89198	0	5.61601	4.1135	7.47132	6.17441	5.88778	3.34169	5.64541	5.18142	3.89892	4.17788	5.99917	4.58422	5.84774	6.28246	3.10951	2.8419	0	3.36039	0	0	0	0	0	0	0
Formamide, N,N-dibutyl-	761-65-9	37.076	1.58887	1.45762	2.24285	1.81579	0	0	0	0	0	0	0	0	1.0077	0.917053	0	4.70181	4.66716	5.69274	1.47461	1.53923	1.73764	2.5585	2.08937	2.11403	5.04425	4.23874	3.56856	0	0	5.40299
2,4-Di-tert-butylphenol	96-76-4	47.831	2.05608	1.42805	1.79071	2.79927	0	0	1.45807	0	0	0	0	0	0	0	0	0	0	0	0	0	0	0	0	0	0	0	0	0	0	0
1-Nonyne	567104	28.229	0	10.7312	10.9116	7.16902	0	0	0	0	9.29539	0	0	0	0	0	0	0	0	0	0	0	0	0	0	0	0	12.6099	12.4247	0	0	0
1-Undecene	821-95-4	23.213	0	0	0	0	9.91723	0	0	0	0	0	0	0	0	0	0	0	0	0	0	23.6319	0	15.1755	0	14.0635	0	0	0	0	0	0
Aluminum, triethyl-	97-93-8	41.34	0	0	0	0	0	0	0	1.36896	0	0	0	1.26953	0	0	0	0	0	0	0	0	0	0	0	0	0	0	0	0	0	0
Furan, 3-(4,8-dimethyl-3,7-nonadienyl)-, (E)-	23262-34-2	40.665	0	0	0	0	0	0	0	0	0	2.57688	3.64158	2.49537	4.88619	2.72596	3.03263	0	0	0	0	0	0	0	0	0	0	0	0	0	0	0
Furan, tetrahydro-2,2-dimethyl-5-(1-methylpropyl)-	33978-70-0	35.414	0	0	0	0	0	0	0	0	0	0	0	0	0	0	0	0	0	0	1.37491	0	0	0	0	0	0	0	0	0	0	0
1,6-Heptadiene, 2,5,5-trimethyl-	62238-28-2	26.325	0	0	0	0	0	0	0	0	0	0	0	0	0	0	0	0	0	0	0	0	0	0	0	0	0	0	0	3.01194	0	0
3.beta.-Methyl-trans-hexahydrophthalide	42412-71-5	30.425	0	0	0	0	0	0	0	0	0	0	0	0	0	0	0	0	0	0	0	0	0	0	0	0	0	0	0	5.74064	7.08746	6.6979
4-Hexen-1-ol, acetate	72237-36-6	23.475	0	0	0	0	0	0	0	0	0	0	0	0	0	0	0	0	0	0	0	0	0	0	0	0	0	0	0	0	4.74491	3.67713
trans-Linalool oxide (furanoid)	34995-77-2	27.675	0	0	0	0	0	0	0	0	0	0	0	0	0	0	0	0	0	0	0	0	0	0	0	0	0	0	0	0	3.29263	0
